# Supplementary material for: Genetic Structure, Linkage Disequilibrium and Association Mapping of Verticillium Wilt Resistance in Elite Cotton (Gossypium hirsutum L.) Germplasm Population
Source: PLoS One. 2014 Jan 23;9(1):e86308. doi: 10.1371/journal.pone.0086308 (PMC3900507; doi:10.1371/journal.pone.0086308)
Supplement: Table S1 — Accesion or cultivar, origin, subspecies, type and usage of the materials, and groups of 158 accessions. The varieties were sorted according to their STRUCTURE membership probability as Figure 3. a means that the innovation line was created by interspecific hybridization; b means that the innovation line was created by induced mutagenesis; c Subgroups defined by STRUCTURE. (XLS) [file pone.0086308.s004.xls]

## Sheet: Sheet1
Suppl Table 1. Accesion or cultivar, origin, subspecies,type and usage of the materials, and groups of 158 accessions.
Plant ID	Accesion or improved cultivar	Subspecies	Origin	Type	Pedigree or notes	Subgroup assignmentc
22	Han8959	G. hirsutum	Huanghe River valley area in China	Breeding line	PD6186	G1a
5:	Changde184	G. hirsutum	Yangtze River valley area in China	Breeding line		G1a
10:	Jin444	G. hirsutum	North early maturity cotton area in China	Breeding line	9-12-24/Yuncheng1	G1a
9	Huaimian4	G. hirsutum	Yangtze River valley area in China	Breeding line		G1a
280	PD6186	G. hirsutum	USA	Breeding line	SC-1/PD8619(SC-1//CKR421/PD2164)	G1a
284	353 big boll	G. hirsutum	Yangtze River valley area in China	Breeding line		G1a
83	Songzi big boll	G. hirsutum	Yangtze River valley area in China	Breeding line		G1a
80:	Big peach cotton	G. hirsutum	Huanghe River valley area in China	Breeding line		G1a
114	MeiG-82	G. hirsutum	USA	Breeding line		G1a
115	MeiG-84	G. hirsutum	USA	Breeding line		G1a
27	Kuitun80-2056W	G. hirsutum	Northwest inland area in China	Breeding line	66-241/Acala non-toxic cotton//Jingzhou4588	G1a
179:	LAPAR45	G. hirsutum	USA	Breeding line		G1a
253:	DP2156	G. hirsutum	USA	Breeding line		G1-mixed
262:	MSCO-11	G. hirsutum	USA	innovative linea	Selection from Miscot	G1-mixed
72	ZhongＲ773-72	G. hirsutum	Huanghe River valley area in China	innovative linea	ZhongＲ40773	G1-mixed
285:	Xushidatao	G. hirsutum	Yangtze River valley area in China	Breeding line		G1-mixed
103:	Zhong2108	G. hirsutum	Huanghe River valley area in China	Breeding line	Uganda4/Jimian1-6429//86-1	G1-mixed
70:	New big boll	G. hirsutum	Huanghe River valley area in China	Breeding line		G1-mixed
317	99633	G. hirsutum	Huanghe River valley area in China	innovative linea	Sicala996/DPL33B	G1-mixed
295:	Zhongmian12	G. hirsutum	Huanghe River valley area in China	Improved cultivar	Uganda4/Xingtai6871	G1-mixed
206	ZhongR03	G. hirsutum	Huanghe River valley area in China	Breeding line		G1-mixed
46	Soviet Union 21	G. hirsutum	Former Soviet Union	Breeding line		G1-mixed
29:	Mianyang73-39	G. hirsutum	Yangtze River valley area in China	Breeding line		G1-mixed
128:	Shan960329-2yuan3	G. hirsutum	Huanghe River valley area in China	Breeding line		G1-mixed
106:	CZA(70)33	G. hirsutum	USA	Breeding line		G1-mixed
139:	Liaomian17	G. hirsutum	North early maturity cotton area in China	Improved cultivar	Liao4084\Liao4258	G1b
235:	Ji91-12	G. hirsutum	Huanghe River valley area in China	Breeding line	Liao1038	G1b
136:	Liao4835	G. hirsutum	North early maturity cotton area in China	Breeding line		G1b
137:	Liao4853	G. hirsutum	North early maturity cotton area in China	Breeding line		G1b
138:	Liaomian16	G. hirsutum	North early maturity cotton area in China	Improved cultivar	Liao4086\Liaomian6+6496+4229.Mixed pollination	G1b
140:	Liaomian18	G. hirsutum	North early maturity cotton area in China	Improved cultivar	Liao87-7109\Liao1038-6	G1b
130:	Zhong870203	G. hirsutum	Huanghe River valley area in China	Breeding line		G1b
67:	Big boll cotton 69	G. hirsutum	Yangtze River valley area in China	Breeding line		G1c
255:	r4136	G. hirsutum	N	Breeding line		G1c
180:	PAR-51	G. hirsutum	USA	Breeding line		G1c
182:	AfricaE40	G. hirsutum	Africa	Breeding line		G1c
230:	Soviet Union 116	G. hirsutum	Former Soviet Union	Breeding line		G1c
165:	MM-2	G. hirsutum	USA	Breeding line		G1c
12:	KucheT94-6	G. hirsutum	Northwest inland area in China	Breeding line		G1c
59:	Nongjiu	G. hirsutum	USA	Breeding line		G1c
184:	Acala SJ-1	G. hirsutum	USA	Breeding line		G1c
66:	Big boll cotton	G. hirsutum	Huanghe River valley area in China	Breeding line		G1c
63:	Acala(big boll)B	G. hirsutum	USA	Breeding line		G1c
85:	Nashangqudahua	G. hirsutum	Yangtze River valley area in China	Breeding line		G1c
220:	BPA68	G. hirsutum	USA	Breeding line		G1c
263:	upland	G. hirsutum	USA	Breeding line		G1c
167:	Soviet Union 8911	G. hirsutum	Former Soviet Union	Breeding line		G1c
225:	Chad3	G. hirsutum	Africa	Breeding line		G1c
77:	ZhongAR683-77	G. hirsutum	Huanghe River valley area in China	innovative lineb	Induced mutagenesis of Arcot-1	G1c
155:	Arcot402bne	G. hirsutum	USA	Breeding line		G1c
299:	Zhongmian50	G. hirsutum	Huanghe River valley area in China	Improved cultivar	H109/Zhong662	G1c
157:	Arcot438	G. hirsutum	USA	Breeding line		G1c
168:	AC239	G. hirsutum	USA	Breeding line	Line A/C6-5	G1c
328	Bazhou7416	G. hirsutum	Northwest inland area in China	Breeding line		G1c
113:	Qik	G. hirsutum	USA	Breeding line		G1c
161:	GP83	G. hirsutum	USA	Breeding line		G1c
54:	S-050031	G. hirsutum	Northwest inland area in China	innovative linea	Meimian723446（Deltapine46）/Zaoshu202	G1c
189	RNX189	G. hirsutum	Huanghe River valley area in China	innovative linea	GuangziNn/014HF of Xu142	G1c
211	Yumian９(Yuzao1109)	G. hirsutum	Huanghe River valley area in China	Improved cultivar	Zhongkang5/Zhongmian10//Zhongmian14	G2a
222	Zhong9708-222	G. hirsutum	Huanghe River valley area in China	innovative lineb	Induced mutagenesis of SGK9708	G2a
164	Miscot78-27	G. hirsutum	USA	Breeding line		G2a
117	Han109	G. hirsutum	Huanghe River valley area in China	Breeding line		G2a
207:	UA887	G. hirsutum	USA	Breeding line		G2a
307:	Zhong507145	G. hirsutum	Huanghe River valley area in China	Breeding line	Zhong221	G2a
213:	ST474	G. hirsutum	USA	Breeding line		G2a
107:	DES926	G. hirsutum	USA	Breeding line		G2a
108:	GP93	G. hirsutum	USA	Breeding line		G2a
158:	Coker139	G. hirsutum	USA	Breeding line		G2a
173:	Acala SJ-4	G. hirsutum	USA	Breeding line	C6TE/NMB3080	G2b
201:	Shenmian5	G. hirsutum	Huanghe River valley area in China		Si517/8763Yi	G2b
121:	JCG59	G. hirsutum	USA	Breeding line		G2b
16:	Sunong6	G. hirsutum	Yangtze River valley area in China	Breeding line		G2b
287	Xinyan96-48	G. hirsutum	Huanghe River valley area in China	innovative lineb	Xinqi8704-7/Xinqi90-1,Induced mutagenesis and trangene（Bt+CPTI）	G2b
181	Sudan2	G. hirsutum	Africa	Breeding line		G2b
163	Zhong89-1	G. hirsutum	Huanghe River valley area in China	Breeding line		G2b
276:	Zhengzhou long lint cotton	G. hirsutum	Huanghe River valley area in China	Breeding line		G2b
48	Suxu138	G. hirsutum	Yangtze River valley area in China	Breeding line		G2b
127:	Shan3184	G. hirsutum	Huanghe River valley area in China	Breeding line		G2b
229:	Zhongzi9103	G. hirsutum	Huanghe River valley area in China	innovative linea	Ct5R2Lc	G2b
69:	Qifeng big boll	G. hirsutum	Yangtze River valley area in China	Breeding line		G2b
62	Xiaoxian big boll	G. hirsutum	Yangtze River valley area in China	Breeding line		G2b
203	Zhong1276	G. hirsutum	Huanghe River valley area in China	Breeding line		G2b
144:	Zhongyuan9114	G. hirsutum	Huanghe River valley area in China	innovative linea	Zhong10/Mexico cotton	G2b
91:	Zhong5913-2	G. hirsutum	Huanghe River valley area in China	Breeding line		G2b
281	Gaoyimian	G. hirsutum	Yangtze River valley area in China	Breeding line		G2b
218:	Simian2	G. hirsutum	Yangtze River valley area in China	Improved cultivar	Siyang437/Mexico910	G2b
227:	Handan568	G. hirsutum	Huanghe River valley area in China	Breeding line		G2b
15:	Su7036	G. hirsutum	Yangtze River valley area in China	Breeding line	86-1/G.anomalum/G.hirsutum L	G2b
13:	Shamaochangtao	G. hirsutum	Yangtze River valley area in China	Breeding line		G2b
24:	Ji91-31	G. hirsutum	Huanghe River valley area in China	Breeding line	Han88-S92	G2b
38:	Yahuang9103	G. hirsutum	USA	innovative linea	HAS（G.hirsutum L.×G.arboreum L.×G．sturtianum）	G2b
98:	Xuzhoubanbanmian	G. hirsutum	Yangtze River valley area in China	Improved cultivar		G2b
135:	Zhongzi640	G. hirsutum	Huanghe River valley area in China	innovative linea	Selection from Lumian1	G2b
31:	Sha24-3	G. hirsutum	Northwest inland area in China	Breeding line		G2b
90:	Yu284	G. hirsutum	Huanghe River valley area in China	Breeding line		G2b
60	Xiangfendatao	G. hirsutum	Huanghe River valley area in China	Breeding line		G2b
264:	Lu458	G. hirsutum	Huanghe River valley area in China	Source germplasm		G2b
312:	ZhongG5	G. hirsutum	Huanghe River valley area in China	innovative linea	{[（Heishanmian1×Jianzhong1）F1×G．sturtianum]×Zhong8}×Zhong7	G2b
288:	Yumian2	G. hirsutum	Huanghe River valley area in China	Improved cultivar		G2b
269:	Xuzhou261	G. hirsutum	Yangtze River valley area in China	Breeding line		G2b
277:	Sumian2	G. hirsutum	Yangtze River valley area in China	Improved cultivar		G2b
141:	Yongji1号	G. hirsutum	Huanghe River valley area in China	Breeding line		G2b
199:	SuTKH-1	G. hirsutum	Yangtze River valley area in China	Breeding line		G2b
270:	Handan333	G. hirsutum	Huanghe River valley area in China	Breeding line	G.hirsutum L.×G. barbadense L	G2b
308:	ZhongArc-308	G. hirsutum	Huanghe River valley area in China	innovative lineb	Induced mutagenesis of Arcot-1	G2c
51:	ZhongARR40682	G. hirsutum	Huanghe River valley area in China	innovative lineb	Induced mutagenesis of Arcot-1	G2c
73:	ZhongARR40681	G. hirsutum	Huanghe River valley area in China	innovative lineb	Induced mutagenesis of Arcot-1	G2c
185:	ZhongArc-185	G. hirsutum	Huanghe River valley area in China	innovative lineb	Induced mutagenesis of Arcot-1	G2c
311:	ZhongAR-RNX311	G. hirsutum	Huanghe River valley area in China	innovative linea	ZhongARR40683-4/RILNnXu0082.F6	G2c
96:	Xingtai79-11	G. hirsutum	Huanghe River valley area in China	Breeding line		G2d
32:	Soviet Union8908	G. hirsutum	Former Soviet Union	Breeding line		G2d
240:	FB20	G. hirsutum	Pakistan	Breeding line		G2d
265:	Yumian19	G. hirsutum	Huanghe River valley area in China	Improved cultivar	Composite cross	G2d
112:	Mei28114-313	G. hirsutum	USA	Breeding line		G2d
76:	ZhongArc-76	G. hirsutum	USA	innovative lineb	Induced mutagenesis of Arcot-1	G2d
145:	Zhongyuan9115	G. hirsutum	Huanghe River valley area in China	innovative linea	PD3249/Morrilli//Zhong12	G2d
45:	Shiyuan638	G. hirsutum	Huanghe River valley area in China	Breeding line	G.hirsutum L./G.bickii Prokh.	G2d
151:	Yumian2067	G. hirsutum	Huanghe River valley area in China	Breeding line	Zhongmian12\Yuzhi177	G2d
99:	Yancheng1115	G. hirsutum	Yangtze River valley area in China	Breeding line		G2d
89:	Lumian11(3389)	G. hirsutum	Huanghe River valley area in China	Improved cultivar	Lu2/Lu1Kang	G2d
237:	Ji85-3	G. hirsutum	Huanghe River valley area in China	Breeding line	85-5673(G.hirsutum L.×G. barbadense L.)	G2-mixed
118:	Zhongmian32	G. hirsutum	Huanghe River valley area in China	Improved cultivar	Zhongmian17/Bt Cotton	G2-mixed
143	Zhongyuan9111	G. hirsutum	Huanghe River valley area in China	innovative linea	381//[G.arboreum L./G．sturtianum//G.hirsutum L]F8	G2-mixed
150	Zhongyuan9112	G. hirsutum	Huanghe River valley area in China	innovative linea	G.arboreum L./G．sturtianum//Zhong10/Zhong10	G2-mixed
320:	Ari-320	G. hirsutum	Huanghe River valley area in China	innovative lineb	Induced mutagenesis of Ari971	G2-mixed
110:	N73DeltapineNGF	G. hirsutum	USA	Breeding line		G2-mixed
44:	Shannong6	G. hirsutum	Huanghe River valley area in China	Breeding line		G2-mixed
171:	Mei8123	G. hirsutum	USA	Breeding line		G2-mixed
116:	GK22	G. hirsutum	Huanghe River valley area in China	Breeding line		G2-mixed
174:	Arcot-1	G. hirsutum	USA	Breeding line		G2-mixed
111:	N74-250	G. hirsutum	USA	Breeding line		G2-mixed
94:	Shannong3	G. hirsutum	Yangtze River valley area in China	Breeding line	108Fu/5476Yi	Mixed
8:	Hu749513	G. hirsutum	Yangtze River valley area in China	Breeding line		Mixed
132:	ZhongzhiBD13	G. hirsutum	Huanghe River valley area in China	Breeding line	75-23/Liao7-10	Mixed
26:	Jing55263	G. hirsutum	Yangtze River valley area in China	Breeding line	3247/Linfen4032+Zhong9	Mixed
238:	Ji91-32	G. hirsutum	Huanghe River valley area in China	Breeding line	Han88-S92	Mixed
216	Beiersinuo	G. hirsutum	USA	Breeding line		Mixed
327:	Ari-327	G. hirsutum	Huanghe River valley area in China	innovative lineb	Induced mutagenesis of Ari971	Mixed
209:	DP33B	G. hirsutum	USA	Breeding line	Deltapine90\Deltapine50.Transgene(Bt)	Mixed
84:	GP70	G. hirsutum	USA	Breeding line		Mixed
172:	Zhongzi04184	G. hirsutum	Huanghe River valley area in China	Breeding line	Arcot-1/SGK9708	Mixed
282:	MSCO-12	G. hirsutum	USA	innovative linea	Selection from Miscot	Mixed
241:	Liao96-23-30	G. hirsutum	North early maturity cotton area in China	Breeding line		Mixed
261:	RT white fiber	G. hirsutum	Huanghe River valley area in China	innovative linea	TM-1/G.richmondi	Mixed
266:	Wangjiang long lint cotton	G. hirsutum	Yangtze River valley area in China	Breeding line		Mixed
169:	M-8124-1159	G. hirsutum	USA	Breeding line		Mixed
245:	DP410B	G. hirsutum	USA	Breeding line	DP5409\531	Mixed
243	GK99-1	G. hirsutum	Huanghe River valley area in China	innovative linea	GK12\82	Mixed
88	Linqing201	G. hirsutum	Huanghe River valley area in China	Breeding line		Mixed
191	Ao152	G. hirsutum	Australia	Breeding line		Mixed
93	Xingtai6	G. hirsutum	Huanghe River valley area in China	Breeding line		Mixed
123	Han8944	G. hirsutum	Huanghe River valley area in China	Breeding line		Mixed
58	Neihuangdazi	G. hirsutum	Huanghe River valley area in China	Breeding line		Mixed
291	LineF	G. hirsutum	USA	Breeding line		Mixed
55	Jihan2	G. hirsutum	Huanghe River valley area in China	Breeding line		Mixed
186	L142-9	G. hirsutum	French	Breeding line	L142-9	Mixed
124:	Verticillium wilt-resistance164	G. hirsutum	Huanghe River valley area in China	innovative linea	｛［Acala5658×Shan5254］×4067｝×Zhongmian10｝×Ji8	Mixed
166	MeiD#1	G. hirsutum	USA	Breeding line		Mixed
Suppl Table 1. Accesion or cultivar, origin, subspecies,type and usage of the materials, and groups of 158 accessions.The varieties were sorted according to their STRUCTURE membership probability as Figure 3. a means that the innovation line was created by interspecific hybridization; b means that the innovation line was created by induced mutagenesis; C Subgroups defined by STRUCTURE .
