# Supplementary material for: Genetic Structure, Linkage Disequilibrium and Association Mapping of Verticillium Wilt Resistance in Elite Cotton (Gossypium hirsutum L.) Germplasm Population
Source: PLoS One. 2014 Jan 23;9(1):e86308. doi: 10.1371/journal.pone.0086308 (PMC3900507; doi:10.1371/journal.pone.0086308)
Supplement: Table S4 — List of accessions with their proportional memberships in model-based subgroups. (XLSX) [file pone.0086308.s007.xlsx]

## Sheet: Sheet1
Supplementary Table 4 List of accessions with their proportional memberships in model-based subgroups
Subgroups for the G1 group
ID	Accesions	Subgroups	Q1	Q2	Q3
10	Jin444	G1a	0.99	0.005	0.005
5	Changde184	G1a	0.989	0.006	0.005
9	Huaimian4	G1a	0.988	0.006	0.006
22	Han8959	G1a	0.988	0.004	0.008
280	PD6186	G1a	0.984	0.005	0.011
284	353 big boll	G1a	0.984	0.009	0.007
83	Songzi big boll	G1a	0.952	0.027	0.021
80	Big peach cotton	G1a	0.772	0.2	0.028
114	MeiG-82	G1a	0.713	0.26	0.027
115	MeiG-84	G1a	0.664	0.276	0.06
27	Kuitun80-2056W	G1a	0.62	0.249	0.131
179	LAPAR45	G1a	0.601	0.27	0.128
262	MSCO-11	G1-mixed	0.591	0.049	0.36
253	DP2156	G1-mixed	0.584	0.115	0.301
285	Xushidatao	G1-mixed	0.573	0.192	0.234
103	Zhong2108	G1-mixed	0.528	0.309	0.163
317	99633	G1-mixed	0.498	0.296	0.206
72	ZhongＲ773-72	G1-mixed	0.459	0.221	0.32
2*6	ZhongR03	G1-mixed	0.435	0.272	0.293
70	New big boll	G1-mixed	0.426	0.321	0.253
295	Zhongmian12	G1-mixed	0.373	0.329	0.298
46	Soviet Union 21	G1-mixed	0.313	0.161	0.526
29	Mianyang73-39	G1-mixed	0.256	0.177	0.567
128	Shan960329-2yuan3	G1-mixed	0.151	0.473	0.376
106	CZA(70)33	G1-mixed	0.094	0.365	0.541
139	Liaomian17	G1b	0.003	0.994	0.003
235	Ji91-12	G1b	0.004	0.993	0.003
136	Liao4835	G1b	0.013	0.981	0.006
137	Liao4853	G1b	0.028	0.901	0.071
138	Liaomian16	G1b	0.112	0.861	0.027
140	Liaomian18	G1b	0.017	0.798	0.185
130	Zhong870203	G1b	0.265	0.618	0.117
67	Big boll cotton 69	G1c	0.009	0.008	0.983
182	AfricaE40	G1c	0.019	0.031	0.95
230	Soviet Union 116	G1c	0.028	0.024	0.948
180	PAR-51	G1c	0.016	0.041	0.943
59	Nongjiu	G1c	0.042	0.029	0.929
255	r4136	G1c	0.009	0.082	0.909
12	KucheT94-6	G1c	0.069	0.027	0.904
85	Nashangqudahua	G1c	0.069	0.058	0.873
263	Jing55263	G1c	0.112	0.015	0.873
165	MM-2	G1c	0.152	0.01	0.838
225	Chad3	G1c	0.012	0.166	0.823
66	Big boll cotton	G1c	0.013	0.175	0.811
220	BPA68	G1c	0.05	0.188	0.762
161	GP83	G1c	0.223	0.041	0.735
63	Acala(big boll)B	G1c	0.221	0.048	0.731
184	Acala SJ-1	G1c	0.061	0.213	0.726
167	Soviet Union 8911	G1c	0.023	0.264	0.713
299	Zhongmian50	G1c	0.035	0.258	0.708
155	Arcot402bne	G1c	0.222	0.07	0.708
328	Bazhou7416	G1c	0.293	0.007	0.7
157	Arcot438	G1c	0.223	0.09	0.687
189	RNX189	G1c	0.299	0.014	0.686
113	Qik	G1c	0.295	0.022	0.683
168	AC239	G1c	0.326	0.007	0.667
54	S-050031	G1c	0.375	0.012	0.613
77	ZhongAR683-77	G1c	0.294	0.094	0.612
Subgroups for the G2 group
ID	Accesions	subgroup	Q1	Q2	Q3	Q4
211	Yumian９(Yuzao1109)	G2a	0.988	0.004	0.003	0.004
222	Zhong9708-222	G2a	0.979	0.012	0.003	0.006
164	Miscot78-27	G2a	0.976	0.005	0.01	0.009
117	Han109	G2a	0.971	0.015	0.003	0.012
207	UA887	G2a	0.853	0.121	0.005	0.02
307	Zhong507145	G2a	0.843	0.013	0.039	0.105
108	GP93	G2a	0.713	0.026	0.236	0.026
213	ST474	G2a	0.701	0.007	0.28	0.013
107	DES926	G2a	0.683	0.006	0.304	0.007
158	Coker139	G2a	0.663	0.015	0.195	0.128
173	Acala SJ-4	G2b	0.004	0.986	0.004	0.006
201	Shenmian5	G2b	0.009	0.98	0.007	0.005
181	Sudan2	G2b	0.007	0.975	0.007	0.012
287	Xinyan96-48	G2b	0.008	0.972	0.006	0.015
163	Zhong89-1	G2b	0.008	0.969	0.004	0.019
121	JCG59	G2b	0.009	0.968	0.008	0.015
16	Sunong6	G2b	0.011	0.961	0.008	0.02
276	Zhengzhou long lint cotton	G2b	0.006	0.959	0.017	0.017
229	Zhongzi9103	G2b	0.051	0.93	0.011	0.008
127	Shan3184	G2b	0.076	0.906	0.009	0.009
69	Qifeng big boll	G2b	0.005	0.891	0.068	0.037
62	Xiaoxian big boll	G2b	0.092	0.883	0.007	0.017
48	Suxu138	G2b	0.052	0.879	0.011	0.059
38	Yahuang9103	G2b	0.077	0.859	0.009	0.055
91	Zhong5913-2	G2b	0.125	0.852	0.013	0.01
15	Su7036	G2b	0.022	0.832	0.141	0.006
24	Ji91-31	G2b	0.01	0.82	0.058	0.112
281	Gaoyimian	G2b	0.013	0.81	0.169	0.008
203	Zhong1276	G2b	0.178	0.805	0.006	0.01
13	Shamaochangtao	G2b	0.069	0.798	0.039	0.094
90	Yu284	G2b	0.148	0.794	0.048	0.009
98	Xuzhoubanbanmian	G2b	0.18	0.789	0.013	0.017
144	Zhongyuan9114	G2b	0.209	0.78	0.007	0.004
218	Simian2	G2b	0.007	0.777	0.182	0.034
135	Zhongzi640	G2b	0.044	0.775	0.031	0.15
227	Handan568	G2b	0.007	0.769	0.188	0.036
269	Xuzhou261	G2b	0.088	0.767	0.138	0.007
60	Xiangfendatao	G2b	0.261	0.726	0.005	0.008
264	Lu458	G2b	0.179	0.709	0.098	0.014
288	Yumian2	G2b	0.059	0.708	0.199	0.034
277	Sumian2	G2b	0.021	0.701	0.046	0.232
31	Sha24-3	G2b	0.014	0.685	0.054	0.247
141	Yongji1号	G2b	0.073	0.677	0.049	0.201
199	SuTKH-1	G2b	0.01	0.658	0.006	0.327
312	ZhongG5	G2b	0.008	0.652	0.008	0.333
270	Handan333	G2b	0.009	0.649	0.075	0.267
308	ZhongArc-308	G2c	0.002	0.002	0.994	0.002
51	ZhongARR40682	G2c	0.002	0.001	0.994	0.003
73	Acala SJ-4	G2c	0.003	0.002	0.993	0.002
185	ZhongArc-185	G2c	0.003	0.012	0.96	0.024
311	ZhongAR-RNX311	G2c	0.098	0.067	0.648	0.186
96	Xingtai79-11	G2d	0.004	0.003	0.003	0.99
32	Soviet Union8908	G2d	0.003	0.005	0.003	0.989
240	FB20	G2d	0.065	0.005	0.009	0.921
265	Yumian19	G2d	0.007	0.101	0.004	0.888
112	Mei28114-313	G2d	0.145	0.132	0.004	0.718
151	Yumian2067	G2d	0.038	0.266	0.009	0.687
45	Shiyuan638	G2d	0.031	0.143	0.142	0.684
76	ZhongArc-76	G2d	0.102	0.21	0.006	0.682
89	Lumian11(3389)	G2d	0.006	0.324	0.015	0.654
99	Yancheng1115	G2d	0.057	0.297	0.014	0.632
145	Zhongyuan9115	G2d	0.3	0.067	0.01	0.622
237	Ji85-3	G2-mixed	0.245	0.066	0.17	0.519
118	Zhongmian32	G2-mixed	0.007	0.468	0.006	0.519
143	Zhongyuan9111	G2-mixed	0.017	0.479	0.003	0.501
150	Zhongyuan9112	G2-mixed	0.006	0.549	0.008	0.437
320	Ari-320	G2-mixed	0.507	0.087	0.006	0.4
44	Zhongyuan9114	G2-mixed	0.555	0.049	0.141	0.255
110	N73DeltapineNGF	G2-mixed	0.143	0.391	0.216	0.249
171	Mei8123	G2-mixed	0.39	0.416	0.004	0.19
116	GK22	G2-mixed	0.326	0.567	0.018	0.088
174	Arcot-1	G2-mixed	0.023	0.34	0.596	0.041
111	N74-250	G2-mixed	0.431	0.531	0.025	0.012
